# Supplementary material for: Testing Sex-Biased Admixture Origin of Macaque Species Using Autosomal and X-Chromosomal Genomic Sequences
Source: Genome Biol Evol. 2020 Oct 12;13(1):evaa209. doi: 10.1093/gbe/evaa209 (PMC8631084; doi:10.1093/gbe/evaa209)
Supplement: evaa209_Supplementary_Data [file evaa209_Supplementary_Data.zip]

Archive with 2 entries (2 files):
- SupplementaryTables_200831.xlsx
- supplementaryFigures_200902.docx
