# Supplementary material for: Testing Sex-Biased Admixture Origin of Macaque Species Using Autosomal and X-Chromosomal Genomic Sequences
Source: Genome Biol Evol. 2020 Oct 12;13(1):evaa209. doi: 10.1093/gbe/evaa209 (PMC8631084; doi:10.1093/gbe/evaa209)
Supplement: evaa209_Supplementary_Data [file evaa209_Supplementary_Data.zip › SupplementaryTables_200831.xlsx]

## Sheet: Table S1
Supplementary Table 1. Detailed information of newly sequenced genomes
Species	Symbol	Country	Place	Sex	Biosample ID	Short reads run ID
Macaca fascicularis ssp. fascicularis	CMT1	Thailand	Khao Noi/Khao Tangkuan, Songkhla	male	SAMD00215310	DRR219371
Macaca fascicularis ssp. aurea	CMA1	Thailand	Wat Paknam Pracharangsarith, Ranong	female	SAMD00215308	DRR219369
Macaca fascicularis ssp. aurea	CMA2	Thailand	Mangrove Forest Research Center, Ronong	male	SAMD00215309	DRR219370
Macaca fuscata	JPM1	Japan	Koshima	male	SAMD00215311	DRR219372
Macaca cyclopis	TWM1	Taiwan	unknown	male	SAMD00215312	DRR219373

## Sheet: Table S2
Supplementary Table 2. Genome sequences downloaded from the public database
Species	Country	Symbol	Sex	Accession
Macaca fascicularis	Mauritius	CMM1	male	SRR1564753
Macaca fascicularis	Mauritius	CMM2	male	SRR1564755
Macaca fascicularis	Mauritius	CMM3	male	SRR1564758
Macaca fascicularis	Vietnam	CMV1	female	SRA023855
Macaca mulatta	China	RMC1	male	SRR1950974
Macaca mulatta	China	RMC2	male	SRR1950993
Macaca mulatta	China	RMC3	female	SRR1951000
Macaca mulatta	India	RMI1	male	SRR1927125
Macaca mulatta	India	RMI2	male	SRR1929293
Macaca arctoides	China	STM1	female	SRR2981139
Macaca assamensis	China	ASM1	male	SRR2981114
Macaca thibetana	China	TIM1	female	SRR1024051

## Sheet: Table S3
Supplementary Table3. Number of identified variants
Chromosomes	Prefiltered	Hard-filtered	Mappability-filtered
Autosomes	94238468	90831978	66881813
X chromosomes	3087064	2863953	1797069

## Sheet: Table S4
Supplementary Table 4. Run of homozygosity (ROH) larger than 500kb
Sample	# of ROH segments	Total length (Mb)	FIS
CMM1	185	127.978	0.5043
CMM2	257	180.806	0.5171
CMM3	157	108.413	0.485
CMT1	38	34.678	0.3186
CMV1	64	47.1593	0.4136
JPM1	265	229.058	0.8061
RMC1	84	62.4811	0.5033
RMC2	128	97.9843	0.5265
RMC3	105	86.8876	0.5259
RMI1	17	10.3468	0.5557
RMI2	12	6.84813	0.5425
STM1	0	0	0.6645
TIM1	208	153.523	0.8191
TWM1	132	111.757	0.6677
ASM1	6	3.67178	0.434
CMA1	892	797.69	0.7569
CMA2	96	88.2129	0.422

## Sheet: Table S5
Supplementary Table 5. Accession numbers of mitochondrial genome sequences downloaded from the public database
Sample name	Accession
M. fascicularis Sumatora 1	MF893988
M. fascicularis Sumatora 2	MF893989
M. fascicularis Thailand	MF893987
M. fascicularis Vietnam	MF893982
M. fascicualris Java	MF893966
M. fascicularis Mauritius	KM851000
M. fascicularis Mindanao	MF893944
M. fascicularis	FJ906803
M. fascicularis ssp. aurea 1	LC225391
M. fascicularis ssp. aurea 2	LC225390
M. mulatta India 1	AY612638
M. mulatta India 2	KJ567053
M. mulatta	JQ821843
M. mulatta China	KJ567051
M. fuscata	KM401548
M. cyclopis	KM023192
M. arctoides 1	KJ567055
M. arctoides 2	KM360179
M. thibetana 1	EU294187
M. thibetana 2	KJ567056
M. assamensis	KF990122
M. sinica	MG870385
M. leucogenys	KU564271
M. radiata	LC225392
M. leonina	KP330231
M. silenus 1	KJ567057
M. silenus 2	KM679363
M. sylvanus	KJ567054
M. tonkeana	SRR5947293
M. nigra	SRR5947294
M. maura	SRR5947292
P. anubis	JX946196

## Sheet: Table S6
Supplementary Table 6. f4 statistics for all species cofiguration, fixing OLB as the outgroup
A	B	C	D	f4A	SDA	ZA	pA	f4X	SDX	ZX	pX
OLB	STM	ASM	TIM	-0.000221	4.3e-05	-5.163	5.34651e-05	0.000373	0.000225	1.661	1
OLB	CMM	ASM	STM	0.001374	4.9e-05	28.05	<1E-15	0.001285	0.000242	5.314	1
OLB	CMT	ASM	STM	0.001411	4.8e-05	29.374	<1E-15	0.001316	0.000258	5.103	1
OLB	CMV	ASM	STM	0.001604	3.6e-05	44.758	<1E-15	0.001753	0.000245	7.145	1
OLB	CMA1	ASM	STM	0.001008	3.5e-05	28.724	<1E-15	0.001044	0.000199	5.245	1
OLB	CMA2	ASM	STM	0.000987	3.9e-05	25.452	<1E-15	0.001196	0.000195	6.125	1
OLB	RMI	ASM	STM	0.001757	5.1e-05	34.209	<1E-15	0.001997	0.000357	5.595	1
OLB	RMC	ASM	STM	0.001816	4.3e-05	42.02	<1E-15	0.002074	0.000349	5.943	1
OLB	JPM	ASM	STM	0.001884	4.6e-05	40.638	<1E-15	0.001889	0.000327	5.784	1
OLB	TWM	ASM	STM	0.001825	5.4e-05	34.017	<1E-15	0.001976	0.000347	5.7	1
OLB	CMM	ASM	TIM	-5.8e-05	4.8e-05	-1.204	1	-0.000135	0.000109	-1.231	1
OLB	CMT	ASM	TIM	-7.5e-05	4.6e-05	-1.636	1	-0.000228	0.000112	-2.033	1
OLB	CMV	ASM	TIM	1.8e-05	2.4e-05	0.751	1	6.9e-05	8.4e-05	0.825	1
OLB	CMA1	ASM	TIM	-1.5e-05	2.5e-05	-0.614	1	-0.000124	9.2e-05	-1.342	1
OLB	CMA2	ASM	TIM	-7.3e-05	3.5e-05	-2.079	1	3e-05	8.4e-05	0.36	1
OLB	RMI	ASM	TIM	-7.7e-05	4.6e-05	-1.675	1	6.8e-05	0.000148	0.458	1
OLB	RMC	ASM	TIM	-5.3e-05	3.6e-05	-1.447	1	7.9e-05	0.000141	0.559	1
OLB	JPM	ASM	TIM	-3.5e-05	3.8e-05	-0.911	1	-6.8e-05	0.000152	-0.447	1
OLB	TWM	ASM	TIM	-6.7e-05	4.9e-05	-1.37	1	5e-06	0.000145	0.037	1
OLB	ASM	CMM	CMT	0.000259	1.9e-05	13.485	<1E-15	0.00014	7.6e-05	1.839	1
OLB	ASM	CMM	CMV	0.000265	5e-05	5.36	1.83088e-05	-6.8e-05	0.000115	-0.591	1
OLB	ASM	CMM	CMA1	0.000975	5.3e-05	18.229	<1E-15	0.000318	0.000112	2.846	1
OLB	ASM	CMM	CMA2	0.000965	3.4e-05	28.731	<1E-15	0.000209	0.000123	1.697	1
OLB	ASM	CMM	RMI	0.000356	3e-05	11.847	<1E-15	-8.6e-05	0.000114	-0.752	1
OLB	ASM	CMM	RMC	0.000389	3.2e-05	12.359	<1E-15	-0.00015	9.3e-05	-1.609	1
OLB	ASM	CMM	JPM	0.000138	3.1e-05	4.52	0.00136047	-7.7e-05	0.000125	-0.614	1
OLB	ASM	CMM	TWM	0.000335	2.9e-05	11.457	<1E-15	-7.9e-05	9.7e-05	-0.819	1
OLB	ASM	CMT	CMV	6e-06	4.7e-05	0.134	1	-0.000208	0.000118	-1.765	1
OLB	ASM	CMT	CMA1	0.000715	5.1e-05	13.918	<1E-15	0.000178	0.000117	1.523	1
OLB	ASM	CMT	CMA2	0.000706	3.2e-05	22.353	<1E-15	6.9e-05	0.000132	0.522	1
OLB	ASM	CMT	RMI	9.7e-05	2.6e-05	3.713	0.0450597	-0.000226	0.000143	-1.573	1
OLB	ASM	CMT	RMC	0.00013	2.8e-05	4.667	0.000672385	-0.00029	0.000112	-2.583	1
OLB	ASM	CMT	JPM	-0.000121	2.9e-05	-4.215	0.00549512	-0.000217	0.000133	-1.632	1
OLB	ASM	CMT	TWM	7.6e-05	2.6e-05	2.922	0.765141	-0.000219	0.000128	-1.713	1
OLB	ASM	CMV	CMA1	0.000709	3.1e-05	23.094	<1E-15	0.000386	0.000123	3.134	1
OLB	ASM	CMV	CMA2	0.0007	4.1e-05	16.881	<1E-15	0.000277	0.00012	2.314	1
OLB	ASM	CMV	RMI	9e-05	4.7e-05	1.922	1	-1.8e-05	0.000125	-0.142	1
OLB	ASM	CMV	RMC	0.000124	3.8e-05	3.265	0.240821	-8.2e-05	9.2e-05	-0.888	1
OLB	ASM	CMV	JPM	-0.000127	4.1e-05	-3.106	0.417201	-9e-06	0.000117	-0.079	1
OLB	ASM	CMV	TWM	7e-05	5e-05	1.388	1	-1.1e-05	0.000122	-0.093	1
OLB	ASM	CMA1	CMA2	-9e-06	3.8e-05	-0.239	1	-0.000109	5.7e-05	-1.916	1
OLB	ASM	CMA1	RMI	-0.000619	5.2e-05	-11.886	3.0789e-30	-0.000404	0.000142	-2.837	1
OLB	ASM	CMA1	RMC	-0.000585	4.4e-05	-13.169	2.91146e-37	-0.000468	0.000136	-3.447	0.124707
OLB	ASM	CMA1	JPM	-0.000836	4.6e-05	-18.036	2.23608e-70	-0.000395	0.000151	-2.624	1
OLB	ASM	CMA1	TWM	-0.000639	5.5e-05	-11.532	2.0021e-28	-0.000397	0.000144	-2.759	1
OLB	ASM	CMA2	RMI	-0.00061	3.3e-05	-18.368	5.21367e-73	-0.000294	0.000153	-1.925	1
OLB	ASM	CMA2	RMC	-0.000576	3e-05	-19.009	3.16063e-78	-0.000358	0.000138	-2.592	1
OLB	ASM	CMA2	JPM	-0.000827	3.3e-05	-25.412	4.08823e-140	-0.000286	0.000152	-1.881	1
OLB	ASM	CMA2	TWM	-0.00063	3.5e-05	-18.224	7.32393e-72	-0.000288	0.000147	-1.955	1
OLB	ASM	RMI	RMC	3.4e-05	1.7e-05	2.001	1	-6.4e-05	6.3e-05	-1.019	1
OLB	ASM	RMI	JPM	-0.000217	2.3e-05	-9.529	3.49372e-19	9e-06	8.5e-05	0.101	1
OLB	ASM	RMI	TWM	-2.1e-05	1.8e-05	-1.17	1	6e-06	7.6e-05	0.085	1
OLB	ASM	RMC	JPM	-0.000251	1.9e-05	-13.078	9.67696e-37	7.3e-05	6.5e-05	1.126	1
OLB	ASM	RMC	TWM	-5.4e-05	2e-05	-2.736	1	7e-05	5.3e-05	1.34	1
OLB	ASM	JPM	TWM	0.000197	2.5e-05	7.984	2.93099e-13	-2e-06	6.5e-05	-0.034	1
OLB	CMM	STM	TIM	-0.001432	3.5e-05	-41.43	<1E-15	-0.001419	0.000194	-7.323	5.33473e-11
OLB	CMT	STM	TIM	-0.001486	3.6e-05	-41.542	<1E-15	-0.001544	0.000209	-7.387	3.30393e-11
OLB	CMV	STM	TIM	-0.001586	3.6e-05	-43.929	<1E-15	-0.001684	0.000229	-7.347	4.45951e-11
OLB	CMA1	STM	TIM	-0.001023	3.5e-05	-29.008	1.14744e-182	-0.001167	0.000155	-7.524	1.16876e-11
OLB	CMA2	STM	TIM	-0.00106	3.4e-05	-31.094	6.38685e-210	-0.001166	0.000152	-7.652	4.3533e-12
OLB	RMI	STM	TIM	-0.001834	4.1e-05	-44.673	<1E-15	-0.001929	0.000292	-6.615	8.17414e-09
OLB	RMC	STM	TIM	-0.001869	4e-05	-46.291	<1E-15	-0.001995	0.000298	-6.696	4.71244e-09
OLB	JPM	STM	TIM	-0.001919	4.1e-05	-46.403	<1E-15	-0.001957	0.000289	-6.778	2.68072e-09
OLB	TWM	STM	TIM	-0.001892	4.2e-05	-45.464	<1E-15	-0.001971	0.000289	-6.812	2.11752e-09
OLB	STM	CMM	CMT	0.000297	2e-05	14.764	<1E-15	0.000171	5.5e-05	3.106	1
OLB	STM	CMM	CMV	0.000496	2.8e-05	17.706	<1E-15	0.0004	0.000111	3.617	1
OLB	STM	CMM	CMA1	0.000609	3.3e-05	18.386	<1E-15	7.7e-05	0.000123	0.626	1
OLB	STM	CMM	CMA2	0.000579	3e-05	19.403	<1E-15	0.00012	0.000125	0.964	1
OLB	STM	CMM	RMI	0.000739	3.2e-05	23.066	<1E-15	0.000627	0.000184	3.401	1
OLB	STM	CMM	RMC	0.000832	3.2e-05	25.879	<1E-15	0.00064	0.000175	3.648	1
OLB	STM	CMM	JPM	0.000649	3.4e-05	18.907	<1E-15	0.000528	0.000159	3.321	1
OLB	STM	CMM	TWM	0.000786	3.3e-05	23.959	<1E-15	0.000612	0.000171	3.574	1
OLB	STM	CMT	CMV	0.000199	2.5e-05	7.906	5.86198e-13	0.000229	0.000109	2.108	1
OLB	STM	CMT	CMA1	0.000312	3.3e-05	9.524	<1E-15	-9.4e-05	0.000132	-0.713	1
OLB	STM	CMT	CMA2	0.000282	2.8e-05	9.975	<1E-15	-5.1e-05	0.000112	-0.455	1
OLB	STM	CMT	RMI	0.000442	3e-05	14.982	<1E-15	0.000455	0.000177	2.568	1
OLB	STM	CMT	RMC	0.000535	2.9e-05	18.497	<1E-15	0.000468	0.000162	2.898	1
OLB	STM	CMT	JPM	0.000352	3.2e-05	10.845	<1E-15	0.000356	0.000152	2.347	1
OLB	STM	CMT	TWM	0.000489	3e-05	16.272	<1E-15	0.000441	0.000159	2.779	1
OLB	STM	CMV	CMA1	0.000113	3.4e-05	3.367	0.16718	-0.000323	0.000171	-1.888	1
OLB	STM	CMV	CMA2	8.3e-05	2.9e-05	2.84	0.992498	-0.00028	0.000153	-1.829	1
OLB	STM	CMV	RMI	0.000243	2.6e-05	9.197	<1E-15	0.000227	0.000133	1.699	1
OLB	STM	CMV	RMC	0.000336	2.5e-05	13.327	<1E-15	0.000239	0.000113	2.122	1
OLB	STM	CMV	JPM	0.000153	3e-05	5.078	8.39143e-05	0.000128	0.000124	1.029	1
OLB	STM	CMV	TWM	0.00029	2.7e-05	10.796	<1E-15	0.000212	0.000115	1.843	1
OLB	STM	CMA1	CMA2	-3e-05	2.3e-05	-1.282	1	4.3e-05	9.1e-05	0.473	1
OLB	STM	CMA1	RMI	0.00013	3.7e-05	3.526	0.0928151	0.00055	0.000187	2.938	1
OLB	STM	CMA1	RMC	0.000223	3.6e-05	6.132	1.90918e-07	0.000562	0.00019	2.963	1
OLB	STM	CMA1	JPM	4e-05	3.9e-05	1.005	1	0.000451	0.000173	2.606	1
OLB	STM	CMA1	TWM	0.000177	3.8e-05	4.631	0.000800589	0.000535	0.000196	2.736	1
OLB	STM	CMA2	RMI	0.00016	3.3e-05	4.817	0.000320612	0.000507	0.000194	2.612	1
OLB	STM	CMA2	RMC	0.000253	3.3e-05	7.727	2.44249e-12	0.000519	0.000179	2.908	1
OLB	STM	CMA2	JPM	7e-05	3.6e-05	1.935	1	0.000407	0.000156	2.612	1
OLB	STM	CMA2	TWM	0.000207	3.4e-05	6.157	1.63099e-07	0.000492	0.000179	2.75	1
OLB	STM	RMI	RMC	9.3e-05	1.3e-05	7.267	8.08464e-11	1.3e-05	5.8e-05	0.217	1
OLB	STM	RMI	JPM	-9e-05	2.2e-05	-4.12	0.00833519	-9.9e-05	9e-05	-1.099	1
OLB	STM	RMI	TWM	4.7e-05	1.7e-05	2.686	1	-1.5e-05	8.2e-05	-0.18	1
OLB	STM	RMC	JPM	-0.000183	2.1e-05	-8.812	2.70452e-16	-0.000112	7.2e-05	-1.548	1
OLB	STM	RMC	TWM	-4.6e-05	1.6e-05	-2.877	0.883246	-2.7e-05	5.2e-05	-0.526	1
OLB	STM	JPM	TWM	0.000137	2.4e-05	5.822	1.27925e-06	8.4e-05	6.6e-05	1.285	1
OLB	TIM	CMM	CMT	0.000242	1.9e-05	12.567	<1E-15	4.6e-05	7.1e-05	0.648	1
OLB	TIM	CMM	CMV	0.000342	2.6e-05	13.234	<1E-15	0.000136	8.8e-05	1.541	1
OLB	TIM	CMM	CMA1	0.001017	3.3e-05	30.476	<1E-15	0.000329	9.9e-05	3.31	1
OLB	TIM	CMM	CMA2	0.00095	3.1e-05	30.893	<1E-15	0.000374	0.000128	2.925	1
OLB	TIM	CMM	RMI	0.000337	3.1e-05	11.031	<1E-15	0.000117	0.00013	0.9	1
OLB	TIM	CMM	RMC	0.000395	2.9e-05	13.7	<1E-15	6.4e-05	0.000129	0.495	1
OLB	TIM	CMM	JPM	0.000162	3e-05	5.473	9.73456e-06	-1e-05	0.000144	-0.071	1
OLB	TIM	CMM	TWM	0.000326	3e-05	10.72	<1E-15	6.1e-05	0.000116	0.524	1
OLB	TIM	CMT	CMV	9.9e-05	2.4e-05	4.194	0.00602972	9e-05	8.9e-05	1.002	1
OLB	TIM	CMT	CMA1	0.000775	3.2e-05	24.241	<1E-15	0.000283	0.000116	2.427	1
OLB	TIM	CMT	CMA2	0.000708	2.9e-05	24.446	<1E-15	0.000327	0.00012	2.726	1
OLB	TIM	CMT	RMI	9.4e-05	2.8e-05	3.38	0.159469	7.1e-05	0.00013	0.542	1
OLB	TIM	CMT	RMC	0.000152	2.7e-05	5.686	2.86109e-06	1.7e-05	0.000109	0.16	1
OLB	TIM	CMT	JPM	-8.1e-05	2.9e-05	-2.754	1	-5.6e-05	0.000122	-0.463	1
OLB	TIM	CMT	TWM	8.3e-05	2.9e-05	2.895	0.834149	1.4e-05	0.000109	0.133	1
OLB	TIM	CMV	CMA1	0.000676	3.2e-05	21.19	<1E-15	0.000193	0.000132	1.465	1
OLB	TIM	CMV	CMA2	0.000609	2.8e-05	21.378	<1E-15	0.000238	0.000121	1.961	1
OLB	TIM	CMV	RMI	-5e-06	2.5e-05	-0.201	1	-1.9e-05	0.000113	-0.167	1
OLB	TIM	CMV	RMC	5.3e-05	2.3e-05	2.297	1	-7.2e-05	9.2e-05	-0.781	1
OLB	TIM	CMV	JPM	-0.00018	2.7e-05	-6.773	2.77506e-09	-0.000146	0.00011	-1.33	1
OLB	TIM	CMV	TWM	-1.6e-05	2.5e-05	-0.623	1	-7.5e-05	8.9e-05	-0.846	1
OLB	TIM	CMA1	CMA2	-6.7e-05	2.4e-05	-2.764	1	4.5e-05	9.4e-05	0.475	1
OLB	TIM	CMA1	RMI	-0.000681	3.5e-05	-19.461	5.17334e-82	-0.000212	0.000142	-1.496	1
OLB	TIM	CMA1	RMC	-0.000623	3.4e-05	-18.211	9.28763e-72	-0.000265	0.000154	-1.726	1
OLB	TIM	CMA1	JPM	-0.000856	3.6e-05	-23.604	7.71388e-121	-0.000339	0.000164	-2.063	1
OLB	TIM	CMA1	TWM	-0.000692	3.7e-05	-18.802	1.59988e-76	-0.000268	0.000144	-1.865	1
OLB	TIM	CMA2	RMI	-0.000614	3.2e-05	-19.002	3.61169e-78	-0.000257	0.000144	-1.78	1
OLB	TIM	CMA2	RMC	-0.000556	3.1e-05	-18.063	1.37149e-70	-0.00031	0.000135	-2.29	1
OLB	TIM	CMA2	JPM	-0.000789	3.4e-05	-23.396	1.03261e-118	-0.000384	0.000141	-2.721	1
OLB	TIM	CMA2	TWM	-0.000625	3.3e-05	-18.751	4.17967e-76	-0.000313	0.000125	-2.504	1
OLB	TIM	RMI	RMC	5.8e-05	1.4e-05	4.131	0.00794615	-5.3e-05	7.1e-05	-0.753	1
OLB	TIM	RMI	JPM	-0.000175	2.2e-05	-7.946	4.23787e-13	-0.000127	8.1e-05	-1.567	1
OLB	TIM	RMI	TWM	-1.1e-05	1.8e-05	-0.606	1	-5.6e-05	7.1e-05	-0.796	1
OLB	TIM	RMC	JPM	-0.000233	2e-05	-11.625	6.76705e-29	-7.4e-05	5.7e-05	-1.292	1
OLB	TIM	RMC	TWM	-6.9e-05	1.5e-05	-4.486	0.0015966	-3e-06	4.2e-05	-0.071	1
OLB	TIM	JPM	TWM	0.000164	2.2e-05	7.618	5.66658e-12	7.1e-05	6.5e-05	1.093	1
OLB	CMT	CMM	CMV	-0.003888	0.000103	-37.771	<1E-15	-0.009094	0.000906	-10.042	2.19193e-21
OLB	CMA1	CMM	CMT	0.001169	3.8e-05	30.746	<1E-15	0.000486	0.000178	2.735	1
OLB	CMA2	CMM	CMT	0.001232	3.5e-05	35.374	<1E-15	0.000661	0.000243	2.719	1
OLB	RMI	CMM	CMT	0.00134	3.4e-05	39.53	<1E-15	0.001297	0.00023	5.644	1
OLB	RMC	CMM	CMT	0.001412	3.3e-05	43.402	<1E-15	0.001276	0.000233	5.467	1
OLB	JPM	CMM	CMT	0.001213	3.4e-05	36.092	<1E-15	0.001207	0.000209	5.768	1
OLB	TWM	CMM	CMT	0.00135	3.3e-05	40.367	<1E-15	0.001256	0.000207	6.073	1
OLB	CMA1	CMM	CMV	0.000772	4.6e-05	16.804	<1E-15	-0.00049	0.000276	-1.775	1
OLB	CMA2	CMM	CMV	0.000799	5.3e-05	14.99	<1E-15	-0.000368	0.000313	-1.175	1
OLB	CMV	CMM	RMI	-8.9e-05	0.000141	-0.634	1	-0.017362	0.002974	-5.838	1.16229e-06
OLB	CMV	CMM	RMC	9e-06	0.000144	0.062	1	-0.017456	0.00298	-5.858	1.03064e-06
OLB	CMV	CMM	JPM	-0.001267	0.00014	-9.034	3.64119e-17	-0.018227	0.002945	-6.189	1.33204e-07
OLB	CMV	CMM	TWM	-0.000384	0.000143	-2.692	1	-0.017754	0.002961	-5.997	4.42191e-07
OLB	CMM	CMA1	CMA2	0.00049	5.7e-05	8.532	<1E-15	0.00032	0.000333	0.962	1
OLB	CMM	CMA1	RMI	0.000432	7.6e-05	5.686	2.86109e-06	-0.002605	0.000528	-4.933	0.000178148
OLB	CMM	CMA1	RMC	0.000324	7e-05	4.641	0.0007628	-0.002822	0.000553	-5.103	7.35484e-05
OLB	CMM	CMA1	JPM	-0.000242	7.5e-05	-3.249	0.254785	-0.00312	0.000576	-5.413	1.3635e-05
OLB	CMM	CMA1	TWM	0.00018	7.9e-05	2.283	1	-0.002908	0.000561	-5.187	4.70159e-05
OLB	CMM	CMA2	RMI	-5.8e-05	6.3e-05	-0.922	1	-0.002925	0.000683	-4.281	0.00409322
OLB	CMM	CMA2	RMC	-0.000167	6.2e-05	-2.671	1	-0.003141	0.000704	-4.464	0.00176976
OLB	CMM	CMA2	JPM	-0.000733	6.5e-05	-11.319	2.32475e-27	-0.00344	0.000737	-4.668	0.000669121
OLB	CMM	CMA2	TWM	-0.000311	6.5e-05	-4.761	0.000423799	-0.003228	0.000707	-4.563	0.00110941
OLB	CMM	RMI	RMC	-0.000108	2.1e-05	-5.087	8.00298e-05	-0.000216	7.9e-05	-2.754	1
OLB	CMM	RMI	JPM	-0.000675	2.9e-05	-23.215	7.06769e-117	-0.000515	0.000116	-4.455	0.00184565
OLB	CMM	RMI	TWM	-0.000253	2.1e-05	-11.939	1.63039e-30	-0.000303	0.000104	-2.913	0.787544
OLB	CMM	RMC	JPM	-0.000566	2.5e-05	-22.853	3.00164e-113	-0.000298	0.000102	-2.928	0.75053
OLB	CMM	RMC	TWM	-0.000144	2.4e-05	-6.031	3.58486e-07	-8.7e-05	7.7e-05	-1.127	1
OLB	CMM	JPM	TWM	0.000422	3e-05	14.179	<1E-15	0.000211	0.000109	1.936	1
OLB	CMA1	CMT	CMV	-0.000398	4.6e-05	-8.725	5.85597e-16	-0.000976	0.000198	-4.938	0.000173641
OLB	CMA2	CMT	CMV	-0.000433	5.1e-05	-8.544	2.85239e-15	-0.001029	0.000229	-4.484	0.00161165
OLB	CMV	CMT	RMI	-0.002339	0.000138	-16.939	5.10478e-62	-0.020493	0.0029	-7.067	3.48302e-10
OLB	CMV	CMT	RMC	-0.002241	0.000142	-15.811	5.7483e-54	-0.020587	0.002907	-7.081	3.14859e-10
OLB	CMV	CMT	JPM	-0.003517	0.000138	-25.402	5.27287e-140	-0.021358	0.002875	-7.429	2.40728e-11
OLB	CMV	CMT	TWM	-0.002634	0.00014	-18.782	2.33224e-76	-0.020884	0.002889	-7.23	1.06259e-10
OLB	CMT	CMA1	CMA2	0.000553	6.3e-05	8.758	<1E-15	0.000495	0.000334	1.484	1
OLB	CMT	CMA1	RMI	0.000602	7.9e-05	7.591	6.98552e-12	-0.001794	0.000539	-3.331	0.190376
OLB	CMT	CMA1	RMC	0.000567	7.5e-05	7.555	9.23261e-12	-0.002031	0.000551	-3.689	0.0495302
OLB	CMT	CMA1	JPM	-0.000199	7.9e-05	-2.518	1	-0.002399	0.000575	-4.174	0.00658455
OLB	CMT	CMA1	TWM	0.00036	8.3e-05	4.348	0.00302246	-0.002138	0.000536	-3.991	0.014475
OLB	CMT	CMA2	RMI	5e-05	7.1e-05	0.696	1	-0.002289	0.00072	-3.181	0.322889
OLB	CMT	CMA2	RMC	1.4e-05	7.1e-05	0.195	1	-0.002526	0.000728	-3.469	0.114928
OLB	CMT	CMA2	JPM	-0.000752	7.2e-05	-10.388	6.18612e-23	-0.002894	0.000767	-3.771	0.0357708
OLB	CMT	CMA2	TWM	-0.000193	7.3e-05	-2.639	1	-0.002633	0.000713	-3.691	0.0491423
OLB	CMT	RMI	RMC	-3.6e-05	2e-05	-1.838	1	-0.000237	9.7e-05	-2.431	1
OLB	CMT	RMI	JPM	-0.000801	3.1e-05	-26.26	1.20891e-149	-0.000605	0.000158	-3.838	0.0272889
OLB	CMT	RMI	TWM	-0.000243	2.3e-05	-10.558	1.02629e-23	-0.000344	0.000138	-2.491	1
OLB	CMT	RMC	JPM	-0.000766	2.6e-05	-29.694	2.01919e-191	-0.000368	0.000118	-3.107	0.415792
OLB	CMT	RMC	TWM	-0.000207	2.3e-05	-9.099	2.00568e-17	-0.000107	0.000103	-1.038	1
OLB	CMT	JPM	TWM	0.000559	3.1e-05	18.127	<1E-15	0.00026	0.000102	2.552	1
OLB	CMV	CMA1	CMA2	0.000518	5.6e-05	9.313	<1E-15	0.000442	0.000287	1.542	1
OLB	CMA1	CMV	RMI	-0.001635	5.7e-05	-28.597	1.61071e-177	-0.00287	0.000748	-3.834	0.0277368
OLB	CMA1	CMV	RMC	-0.001829	5.6e-05	-32.683	5.99271e-232	-0.003049	0.000737	-4.137	0.00774127
OLB	CMV	CMA1	JPM	0.00337	8.5e-05	39.484	<1E-15	0.00103	0.000724	1.423	1
OLB	CMA1	CMV	TWM	-0.002052	5.8e-05	-35.549	1.89411e-274	-0.003192	0.000742	-4.302	0.00372379
OLB	CMA2	CMV	RMI	-0.001837	6.1e-05	-30.219	2.93334e-198	-0.003191	0.000791	-4.033	0.0121152
OLB	CMA2	CMV	RMC	-0.002044	5.7e-05	-35.716	4.90963e-277	-0.003299	0.000779	-4.234	0.00505056
OLB	CMV	CMA2	JPM	0.002852	8.4e-05	33.923	<1E-15	0.000588	0.000823	0.715	1
OLB	CMA2	CMV	TWM	-0.002232	6.2e-05	-36.241	3.0301e-285	-0.003487	0.000791	-4.406	0.00231653
OLB	CMV	RMI	RMC	9.8e-05	1.9e-05	5.281	2.82658e-05	-9.4e-05	0.000135	-0.699	1
OLB	CMV	RMI	JPM	-0.001178	3.3e-05	-35.867	2.1982e-279	-0.000866	0.000224	-3.871	0.0238458
OLB	CMV	RMI	TWM	-0.000295	2.4e-05	-12.14	1.42617e-31	-0.000392	0.000164	-2.389	1
OLB	CMV	RMC	JPM	-0.001276	2.9e-05	-43.762	<1E-15	-0.000771	0.000125	-6.156	1.64131e-07
OLB	CMV	RMC	TWM	-0.000393	2.1e-05	-18.44	1.38031e-73	-0.000297	7.8e-05	-3.828	0.0284215
OLB	CMV	JPM	TWM	0.000883	3e-05	29.043	<1E-15	0.000474	0.000111	4.265	1
OLB	RMI	CMA1	CMA2	0.000316	5e-05	6.361	4.40978e-08	0.00012	0.000155	0.773	1
OLB	RMC	CMA1	CMA2	0.000302	4.4e-05	6.806	2.20767e-09	0.000192	0.000176	1.089	1
OLB	JPM	CMA1	CMA2	0.000294	4.9e-05	6.056	3.07006e-07	0.000148	0.000159	0.927	1
OLB	TWM	CMA1	CMA2	0.000338	5e-05	6.805	2.22311e-09	0.000147	0.000165	0.891	1
OLB	CMA1	RMI	RMC	-0.000193	1.8e-05	-10.628	4.85753e-24	-0.000179	0.000108	-1.654	1
OLB	CMA1	RMI	JPM	-0.000847	2.9e-05	-29	1.44751e-182	-0.000532	0.000156	-3.417	0.139294
OLB	CMA1	RMI	TWM	-0.000417	2.4e-05	-17.447	7.98146e-66	-0.000322	0.000129	-2.504	1
OLB	CMA1	RMC	JPM	-0.000653	2.5e-05	-25.645	1.05764e-142	-0.000352	8.8e-05	-4.009	0.0134148
OLB	CMA1	RMC	TWM	-0.000224	1.8e-05	-12.566	7.14434e-34	-0.000143	6.4e-05	-2.222	1
OLB	CMA1	JPM	TWM	0.000429	2.7e-05	15.678	<1E-15	0.000209	9e-05	2.33	1
OLB	CMA2	RMI	RMC	-0.000207	1.9e-05	-10.627	4.90988e-24	-0.000108	9.4e-05	-1.14	1
OLB	CMA2	RMI	JPM	-0.000868	2.9e-05	-29.665	4.77969e-191	-0.000504	0.000135	-3.727	0.0426299
OLB	CMA2	RMI	TWM	-0.000395	2.3e-05	-17.188	7.18533e-64	-0.000295	0.000118	-2.495	1
OLB	CMA2	RMC	JPM	-0.000661	2.7e-05	-24.494	3.76517e-130	-0.000396	9.5e-05	-4.164	0.00687984
OLB	CMA2	RMC	TWM	-0.000188	1.9e-05	-9.758	3.75065e-20	-0.000188	7.8e-05	-2.416	1
OLB	CMA2	JPM	TWM	0.000473	2.6e-05	17.954	<1E-15	0.000208	9.2e-05	2.257	1
OLB	JPM	RMI	RMC	0.000868	3e-05	29.062	<1E-15	0.001282	0.000215	5.968	1
OLB	RMC	RMI	TWM	-0.000518	3.8e-05	-13.599	8.93081e-40	-0.000961	0.000294	-3.271	0.235769
OLB	TWM	RMI	JPM	-0.001145	5.5e-05	-20.745	2.99254e-93	-0.000997	0.000456	-2.185	1
OLB	JPM	RMC	TWM	0.000365	3.6e-05	10.057	<1E-15	0.000606	0.000208	2.919	1

## Sheet: Table S7
Supplementary Table 7. Sample list of Liu et al. (2019)
subspecies	symbol	ID	SRA_ID	accession
M. m. tcheliensis	RTH	C_rhe_1	M16	SRR44544026
M. m. littoralis	RHB	C_rhe_21	M53	SRR5019559
M. m. brevicaudus	RHN	C_rhe_22	M111	SRR5019558
M. m. lasiotis	RSC	C_rhe_58	M63	SRR5019367
M. m. mulatta	RYN	C_rhe_72	M46	SRR5019557
